# Supplementary material for: Cross-Disorder Analysis of De Novo Variants Increases the Power of Prioritising Candidate Genes
Source: Life (Basel). 2021 Mar 12;11(3):233. doi: 10.3390/life11030233 (PMC8001830; doi:10.3390/life11030233)
Supplement: Supplementary file 1 [file life-11-00233-s001.zip]

Archive with 4 entries (3 files):
- life-1110493-supplementary/
- life-1110493-supplementary/R algorithms.R
- life-1110493-supplementary/Table S1.docx
- life-1110493-supplementary/Table S2.xlsx
