# Supplementary material for: Cross-Disorder Analysis of De Novo Variants Increases the Power of Prioritising Candidate Genes
Source: Life (Basel). 2021 Mar 12;11(3):233. doi: 10.3390/life11030233 (PMC8001830; doi:10.3390/life11030233)
Supplement: Supplementary file 1 [file life-11-00233-s001.zip › life-1110493-supplementary/Table S2.xlsx]

## Sheet: Sheet1
Table S2. Candidate gene with FDR<0.05 in this study
Gene	Dmis	LoF	Disorder number	Min FDR	Pval	Unique disorder (FDR<0.05)	Integrated disorder (FDR<0.05)	Known candidate gene	BrainSpan expression	pLI>0.9	GWAS Catalog
BCL11A	5	19	2	0	2.69222e-07	Yes	Yes	Yes	Yes	Yes	Yes
CHD2	15	32	5	0	2.69222e-07	Yes	Yes	Yes	Yes	Yes	Yes
CSNK2B	12	8	4	0	2.69222e-07	Yes	Yes	Yes	Yes	Yes	Yes
EEF1A2	22	1	3	0	2.69222e-07	Yes	Yes	Yes	Yes	Yes	Yes
EP300	21	35	3	0	2.69222e-07	Yes	Yes	Yes	Yes	Yes	Yes
FGFR3	22	0	1	0	2.69222e-07	Yes	Yes	Yes	Yes	No	Yes
FOXP1	25	31	2	0	2.69222e-07	Yes	Yes	Yes	Yes	Yes	Yes
GRIN2B	49	15	4	0	2.69222e-07	Yes	Yes	Yes	Yes	Yes	Yes
KCNB1	30	6	3	0	2.69222e-07	Yes	Yes	Yes	Yes	Yes	Yes
KMT2A	21	99	4	0	2.69222e-07	Yes	Yes	Yes	Yes	Yes	Yes
MECP2	48	56	4	0	2.69222e-07	Yes	Yes	Yes	Yes	No	Yes
MEF2C	16	16	3	0	2.69222e-07	Yes	Yes	Yes	Yes	No	Yes
ADNP	1	13	2	0	2.69e-07	Yes	Yes	Yes	Yes	Yes	No
AHDC1	4	42	3	0	2.69222e-07	Yes	Yes	Yes	Yes	Yes	No
ANKRD11	8	118	4	0	2.69222e-07	Yes	Yes	Yes	Yes	Yes	No
ARID1B	7	144	4	0	2.69222e-07	Yes	Yes	Yes	Yes	Yes	No
ARID2	1	23	2	0	2.69222e-07	Yes	Yes	Yes	Yes	Yes	No
ASXL3	0	67	2	0	2.69222e-07	Yes	Yes	Yes	Yes	Yes	No
ATP1A3	26	2	3	0	2.69222e-07	Yes	Yes	Yes	Yes	Yes	No
AUTS2	2	19	2	0	2.69222e-07	Yes	Yes	Yes	Yes	Yes	No
BRAF	38	0	4	0	2.69222e-07	Yes	Yes	Yes	Yes	Yes	No
CACNA1A	53	5	4	0	2.69222e-07	Yes	Yes	Yes	Yes	Yes	No
CASK	17	28	3	0	2.69222e-07	Yes	Yes	Yes	Yes	Yes	No
CDK13	37	6	3	0	2.69222e-07	Yes	Yes	Yes	Yes	Yes	No
CDKL5	11	12	3	0	2.69222e-07	Yes	Yes	Yes	Yes	Yes	No
CHD3	45	7	2	0	2.69222e-07	Yes	Yes	Yes	Yes	Yes	No
CHD7	20	45	3	0	2.69222e-07	Yes	Yes	Yes	Yes	Yes	No
CHD8	7	16	4	0	2.69e-07	Yes	Yes	Yes	Yes	Yes	No
CLTC	13	17	3	0	2.69222e-07	Yes	Yes	Yes	Yes	Yes	No
CREBBP	55	17	4	0	2.69222e-07	Yes	Yes	Yes	Yes	Yes	No
CSNK2A1	32	2	4	0	2.69222e-07	Yes	Yes	Yes	Yes	Yes	No
CTCF	22	10	4	0	2.69222e-07	Yes	Yes	Yes	Yes	Yes	No
CTNNB1	2	73	3	0	2.69222e-07	Yes	Yes	Yes	Yes	Yes	No
DDX3X	72	68	4	0	2.69222e-07	Yes	Yes	Yes	Yes	Yes	No
DLG4	1	15	3	0	2.69222e-07	Yes	Yes	Yes	Yes	Yes	No
DYNC1H1	68	2	3	0	2.69222e-07	Yes	Yes	Yes	Yes	Yes	No
DYRK1A	14	79	2	0	2.69222e-07	Yes	Yes	Yes	Yes	Yes	No
EBF3	14	19	3	0	2.69222e-07	Yes	Yes	Yes	Yes	Yes	No
EFTUD2	14	32	3	0	2.69222e-07	Yes	Yes	Yes	Yes	Yes	No
EHMT1	8	43	3	0	2.69222e-07	Yes	Yes	Yes	Yes	Yes	No
FOXG1	26	25	3	0	2.69222e-07	Yes	Yes	Yes	Yes	Yes	No
GATAD2B	3	42	1	0	2.69222e-07	Yes	Yes	Yes	Yes	Yes	No
GNAO1	43	2	4	0	2.69222e-07	Yes	Yes	Yes	Yes	Yes	No
GRIN1	35	1	3	0	2.69222e-07	Yes	Yes	Yes	Yes	Yes	No
HDAC8	13	12	1	0	2.69222e-07	Yes	Yes	Yes	Yes	Yes	No
HNRNPU	4	27	2	0	2.69222e-07	Yes	Yes	Yes	Yes	Yes	No
IQSEC2	17	35	3	0	2.69222e-07	Yes	Yes	Yes	Yes	Yes	No
ITPR1	43	2	3	0	2.69222e-07	Yes	Yes	Yes	Yes	Yes	No
KANSL1	5	24	2	0	2.69222e-07	Yes	Yes	Yes	Yes	Yes	No
KAT6A	12	56	3	0	2.69222e-07	Yes	Yes	Yes	Yes	Yes	No
KAT6B	1	39	2	0	2.69222e-07	Yes	Yes	Yes	Yes	Yes	No
KCNQ2	66	2	3	0	2.69222e-07	Yes	Yes	Yes	Yes	Yes	No
KIF1A	50	1	1	0	2.69222e-07	Yes	Yes	Yes	Yes	Yes	No
KMT2D	4	12	4	0	2.69e-07	Yes	Yes	Yes	Yes	Yes	No
MAGEL2	0	19	2	0	2.69222e-07	Yes	Yes	Yes	Yes	Yes	No
MED13L	27	56	4	0	2.69222e-07	Yes	Yes	Yes	Yes	Yes	No
MYT1L	10	15	2	0	2.69222e-07	Yes	Yes	Yes	Yes	Yes	No
NAA15	4	20	3	0	2.69222e-07	Yes	Yes	Yes	Yes	Yes	No
NFIX	10	11	2	0	2.69222e-07	Yes	Yes	Yes	Yes	Yes	No
NR2F1	30	0	2	0	2.69222e-07	Yes	Yes	Yes	Yes	Yes	No
NSD1	18	35	3	0	2.69222e-07	Yes	Yes	Yes	Yes	Yes	No
PACS1	37	1	2	0	2.69222e-07	Yes	Yes	Yes	Yes	Yes	No
PDHA1	12	12	1	0	2.69222e-07	Yes	Yes	Yes	Yes	Yes	No
PHIP	10	16	4	0	2.69222e-07	Yes	Yes	Yes	Yes	Yes	No
POGZ	8	52	4	0	2.69222e-07	Yes	Yes	Yes	Yes	Yes	No
PPP1CB	23	3	1	0	2.69222e-07	Yes	Yes	Yes	Yes	Yes	No
PPP2R5D	47	2	2	0	2.69222e-07	Yes	Yes	Yes	Yes	Yes	No
PTPN11	68	1	3	0	2.69222e-07	Yes	Yes	Yes	Yes	Yes	No
PUF60	7	14	4	0	2.69222e-07	Yes	Yes	Yes	Yes	Yes	No
PURA	19	38	2	0	2.69222e-07	Yes	Yes	Yes	Yes	Yes	No
SETBP1	13	16	3	0	2.69222e-07	Yes	Yes	Yes	Yes	Yes	No
SETD5	7	48	3	0	2.69222e-07	Yes	Yes	Yes	Yes	Yes	No
SHANK3	0	54	2	0	2.69222e-07	Yes	Yes	Yes	Yes	Yes	No
SIN3A	4	19	2	0	2.69222e-07	Yes	Yes	Yes	Yes	Yes	No
SLC2A1	12	9	1	0	2.69222e-07	Yes	Yes	Yes	Yes	Yes	No
SLC6A1	48	8	4	0	2.69222e-07	Yes	Yes	Yes	Yes	Yes	No
SMAD4	37	0	4	0	2.69222e-07	Yes	Yes	Yes	Yes	Yes	No
SMARCA4	42	2	3	0	2.69222e-07	Yes	Yes	Yes	Yes	Yes	No
SMC1A	16	13	2	0	2.69222e-07	Yes	Yes	Yes	Yes	Yes	No
SON	1	27	3	0	2.69222e-07	Yes	Yes	Yes	Yes	Yes	No
SRCAP	4	29	3	0	2.69222e-07	Yes	Yes	Yes	Yes	Yes	No
STXBP1	56	34	3	0	2.69222e-07	Yes	Yes	Yes	Yes	Yes	No
TBL1XR1	23	9	2	0	2.69222e-07	Yes	Yes	Yes	Yes	Yes	No
TLK2	14	19	4	0	2.69222e-07	Yes	Yes	Yes	Yes	Yes	No
TRIP12	9	19	2	0	2.69222e-07	Yes	Yes	Yes	Yes	Yes	No
WAC	2	34	4	0	2.69222e-07	Yes	Yes	Yes	Yes	Yes	No
WDR26	6	13	2	0	2.69222e-07	Yes	Yes	Yes	Yes	Yes	No
WDR45	10	40	2	0	2.69222e-07	Yes	Yes	Yes	Yes	Yes	No
ZBTB18	8	11	2	0	2.69222e-07	Yes	Yes	Yes	Yes	Yes	No
ZNF292	1	22	3	0	2.69222e-07	Yes	Yes	Yes	Yes	Yes	No
ASXL1	0	29	4	0	2.69222e-07	Yes	Yes	Yes	Yes	No	No
DNMT3A	36	10	4	0	2.69222e-07	Yes	Yes	Yes	Yes	No	No
GABRB2	25	0	3	0	2.69222e-07	Yes	Yes	Yes	Yes	No	No
IRF2BPL	5	25	3	0	2.69222e-07	Yes	Yes	Yes	Yes	No	No
KDM5B	17	32	6	0	2.69222e-07	Yes	Yes	Yes	Yes	No	No
KMT5B	6	19	2	0	2.69222e-07	Yes	Yes	Yes	Yes	No	No
MAP2K1	20	0	2	0	2.69222e-07	Yes	Yes	Yes	Yes	No	No
NAA10	22	0	2	0	2.69222e-07	Yes	Yes	Yes	Yes	No	No
NEXMIF	1	26	3	0	2.69222e-07	Yes	Yes	No	Yes	No	No
PPM1D	0	24	2	0	2.69222e-07	Yes	Yes	Yes	Yes	No	No
PTEN	32	24	5	0	2.69222e-07	Yes	Yes	Yes	Yes	No	No
SOX11	20	4	2	0	2.69222e-07	Yes	Yes	Yes	Yes	No	No
SATB2	36	38	2	0	2.69222e-07	Yes	Yes	Yes	Yes	Yes	Yes
SCN1A	11	12	3	0	2.69e-07	Yes	Yes	Yes	Yes	Yes	Yes
SCN2A	13	11	4	0	2.69e-07	Yes	Yes	Yes	Yes	Yes	Yes
SCN8A	49	3	3	0	2.69222e-07	Yes	Yes	Yes	Yes	Yes	Yes
SMARCA2	33	1	3	0	2.69222e-07	Yes	Yes	Yes	Yes	Yes	Yes
SOX5	11	11	2	0	2.69222e-07	Yes	Yes	Yes	Yes	Yes	Yes
SYNGAP1	7	63	4	0	2.69222e-07	Yes	Yes	Yes	Yes	Yes	Yes
TCF20	3	33	3	0	2.69222e-07	Yes	Yes	Yes	Yes	Yes	Yes
TCF4	15	35	2	0	2.69222e-07	Yes	Yes	Yes	Yes	Yes	Yes
ZEB2	5	25	3	0	2.69222e-07	Yes	Yes	Yes	Yes	Yes	Yes
NSD2	9	10	4	2.0004e-18	2.69222e-07	Yes	Yes	Yes	Yes	No	Yes
CHAMP1	0	14	2	2.05597e-18	2.69222e-07	Yes	Yes	Yes	Yes	Yes	No
FBN1	25	9	4	1.16866e-17	2.69222e-07	Yes	Yes	Yes	Yes	Yes	No
USP9X	4	16	2	1.22226e-17	2.69222e-07	Yes	Yes	Yes	Yes	Yes	No
KCNQ3	22	1	3	1.54466e-17	2.69222e-07	Yes	Yes	Yes	Yes	No	No
ZC4H2	8	8	3	2.29701e-17	2.69222e-07	Yes	Yes	Yes	Yes	Yes	No
FBXO11	13	7	2	3.60585e-17	2.69222e-07	Yes	Yes	Yes	Yes	Yes	Yes
HIST1H1E	0	13	3	5.17477e-17	2.69222e-07	Yes	Yes	Yes	Yes	No	Yes
TAOK1	9	11	2	6.81061e-17	2.69222e-07	Yes	Yes	Yes	Yes	Yes	No
TRIO	26	3	4	9.72673e-17	2.69222e-07	Yes	Yes	Yes	Yes	Yes	No
LZTR1	20	3	3	1.12873e-16	2.69222e-07	Yes	Yes	Yes	Yes	No	No
QRICH1	1	14	3	1.65157e-16	2.69222e-07	Yes	Yes	Yes	Yes	Yes	Yes
KDM6B	7	16	4	2.50255e-16	2.69222e-07	Yes	Yes	Yes	Yes	Yes	No
CNOT3	11	9	2	4.69159e-16	2.69222e-07	Yes	Yes	Yes	Yes	Yes	No
GIGYF1	7	13	4	1.07674e-15	2.69222e-07	Yes	Yes	Yes	Yes	No	No
KDM6A	7	10	2	2.24209e-15	2.69222e-07	Yes	Yes	Yes	Yes	Yes	No
CHD4	21	5	5	3.24937e-15	2.69222e-07	Yes	Yes	Yes	Yes	Yes	No
HECW2	19	2	3	3.841e-15	2.69222e-07	Yes	Yes	Yes	Yes	Yes	Yes
KMT2C	7	22	6	6.30832e-15	2.69222e-07	Yes	Yes	Yes	Yes	Yes	No
RHOBTB2	17	1	3	1.11853e-14	2.69222e-07	Yes	Yes	Yes	Yes	No	No
MED12	12	9	2	1.9206e-14	2.69222e-07	Yes	Yes	Yes	Yes	Yes	No
PPP2R1A	17	1	3	2.75764e-14	2.69222e-07	Yes	Yes	Yes	Yes	Yes	No
DEAF1	16	2	3	4.85468e-14	2.69222e-07	Yes	Yes	Yes	Yes	No	No
SRRM2	0	17	3	6.0005e-14	2.69222e-07	Yes	Yes	Yes	Yes	Yes	No
NF1	12	13	5	7.39773e-14	2.69222e-07	Yes	Yes	Yes	Yes	Yes	No
GNB1	16	0	2	1.15461e-13	2.69222e-07	Yes	Yes	Yes	Yes	Yes	No
CACNA1C	17	6	3	1.20773e-13	2.69222e-07	Yes	Yes	Yes	Yes	Yes	Yes
COL4A1	18	2	3	1.6497e-13	2.69222e-07	Yes	Yes	Yes	Yes	Yes	Yes
MBD5	0	14	2	2.22902e-13	2.69222e-07	Yes	Yes	Yes	Yes	Yes	No
MN1	1	13	1	2.47402e-13	2.69222e-07	Yes	Yes	Yes	Yes	Yes	No
GNAI1	15	0	2	2.94961e-13	2.69222e-07	Yes	Yes	Yes	Yes	Yes	No
CUL3	2	11	4	5.25038e-13	2.69222e-07	Yes	Yes	Yes	Yes	Yes	Yes
PBX1	13	2	3	7.12325e-13	2.69222e-07	Yes	Yes	Yes	Yes	Yes	No
KCNT1	22	1	3	9.36396e-13	2.69222e-07	Yes	Yes	Yes	Yes	No	No
UBE3A	1	10	2	1.00805e-12	2.69222e-07	Yes	Yes	Yes	Yes	Yes	No
GABRA1	15	0	3	1.17419e-12	2.69222e-07	Yes	Yes	Yes	Yes	Yes	No
ZMYND11	6	8	3	1.98369e-12	2.69222e-07	Yes	Yes	Yes	Yes	Yes	No
GABRB3	12	3	3	3.11134e-12	2.69222e-07	Yes	Yes	Yes	Yes	Yes	No
ASH1L	7	15	4	3.76306e-12	2.69222e-07	Yes	Yes	Yes	Yes	Yes	No
SKI	4	10	2	4.65667e-12	2.69222e-07	Yes	Yes	Yes	Yes	Yes	No
MSL2	1	10	2	5.72842e-12	2.69222e-07	Yes	Yes	Yes	Yes	No	Yes
KMT2E	5	12	3	7.81851e-12	2.69222e-07	Yes	Yes	Yes	Yes	Yes	Yes
CACNA1E	24	2	6	1.00324e-11	2.69222e-07	Yes	Yes	Yes	Yes	Yes	No
HNRNPK	4	8	2	1.31379e-11	2.69222e-07	Yes	Yes	Yes	Yes	Yes	No
KDM5C	8	8	3	1.45088e-11	2.69222e-07	Yes	Yes	Yes	Yes	Yes	No
ATP6V1A	15	0	3	1.64216e-11	2.69222e-07	Yes	Yes	Yes	Yes	No	No
SMAD6	5	7	4	2.49161e-11	2.69222e-07	Yes	Yes	Yes	Yes	No	No
PIK3CA	17	0	2	2.94454e-11	2.69222e-07	Yes	Yes	Yes	Yes	Yes	No
SET	1	8	2	3.70078e-11	2.69222e-07	Yes	Yes	Yes	Yes	Yes	No
NFIA	5	7	2	4.59589e-11	2.69222e-07	Yes	Yes	Yes	Yes	Yes	No
PTCH1	6	9	2	6.06933e-11	2.69222e-07	Yes	Yes	Yes	Yes	Yes	No
NALCN	21	1	4	6.67858e-11	2.69222e-07	Yes	Yes	Yes	Yes	No	Yes
POU3F3	5	6	1	7.50836e-11	2.69222e-07	Yes	Yes	Yes	Yes	No	No
TBR1	7	7	2	9.12255e-11	2.69222e-07	Yes	Yes	Yes	Yes	Yes	No
KCNH1	15	0	1	1.04786e-10	2.69222e-07	Yes	Yes	Yes	Yes	No	No
MIB1	2	9	2	1.20187e-10	2.69222e-07	Yes	Yes	Yes	Yes	No	No
GNAS	13	2	2	1.80715e-10	2.69222e-07	Yes	Yes	Yes	Yes	No	No
KIF11	3	9	3	2.08662e-10	2.69222e-07	Yes	Yes	Yes	Yes	Yes	No
GRIN2A	16	1	3	2.80143e-10	2.69222e-07	Yes	Yes	Yes	Yes	Yes	Yes
TCF7L2	5	7	2	4.25899e-10	2.69222e-07	Yes	Yes	Yes	Yes	Yes	Yes
CAMTA1	2	11	1	4.4085e-10	2.69222e-07	Yes	Yes	Yes	Yes	Yes	No
PHF21A	1	9	3	5.06145e-10	2.69222e-07	Yes	Yes	Yes	Yes	Yes	No
FOXP2	3	8	2	6.23541e-10	2.69222e-07	Yes	Yes	Yes	Yes	Yes	No
SPAST	10	3	3	8.6689e-10	2.69222e-07	Yes	Yes	Yes	Yes	Yes	No
FBXW7	12	0	2	9.73393e-10	2.69222e-07	Yes	Yes	Yes	Yes	Yes	No
BRPF1	5	10	4	1.04205e-09	2.69222e-07	Yes	Yes	Yes	Yes	Yes	No
SYT1	10	1	2	1.2169e-09	2.69222e-07	Yes	Yes	Yes	Yes	No	No
PRPF8	20	4	5	1.8054e-09	2.69222e-07	Yes	Yes	Yes	Yes	Yes	No
H3F3A	10	0	1	1.90334e-09	2.69222e-07	Yes	Yes	Yes	Yes	No	No
MEIS2	8	4	3	2.1891e-09	2.69222e-07	Yes	Yes	Yes	Yes	Yes	No
SPEN	1	14	3	2.40025e-09	2.69222e-07	Yes	Yes	Yes	Yes	Yes	No
COL2A1	13	5	3	2.67028e-09	2.69222e-07	Yes	Yes	Yes	Yes	Yes	No
HIVEP2	6	12	5	3.15323e-09	2.69222e-07	Yes	Yes	Yes	Yes	Yes	No
CERT1	13	0	4	3.72436e-09	2.69222e-07	Yes	Yes	No	No	No	No
SMC3	13	2	3	7.35724e-09	2.69222e-07	Yes	Yes	Yes	Yes	Yes	No
DPF2	8	3	2	1.08492e-08	2.69222e-07	Yes	Yes	Yes	Yes	Yes	No
CAMK2B	7	5	2	1.30341e-08	2.69222e-07	Yes	Yes	Yes	Yes	No	No
PIK3R2	12	0	1	1.30539e-08	2.69222e-07	Yes	Yes	Yes	Yes	No	No
MAP3K7	11	0	1	1.45874e-08	2.69222e-07	Yes	Yes	Yes	Yes	Yes	No
HRAS	9	1	3	1.54563e-08	2.69222e-07	Yes	Yes	Yes	Yes	No	No
USP7	7	5	3	1.61069e-08	2.69222e-07	Yes	Yes	Yes	Yes	Yes	No
DHDDS	11	0	3	1.8193e-08	2.69222e-07	Yes	Yes	Yes	Yes	No	No
ARID1A	7	7	2	2.08481e-08	2.69222e-07	Yes	Yes	Yes	Yes	Yes	No
PSMC5	11	0	3	2.21072e-08	2.69222e-07	Yes	Yes	Yes	Yes	Yes	No
ATP2B2	13	5	5	2.60294e-08	2.69222e-07	Yes	Yes	Yes	Yes	Yes	Yes
BCOR	0	10	1	2.83128e-08	2.69222e-07	Yes	Yes	Yes	Yes	Yes	No
UNC80	6	3	3	3.55778e-08	2.69222e-07	Yes	Yes	Yes	Yes	No	No
CBL	8	3	2	3.79849e-08	2.69222e-07	Yes	Yes	Yes	Yes	No	No
SPTAN1	15	3	2	4.38265e-08	2.69222e-07	Yes	Yes	Yes	Yes	Yes	No
KCNA2	10	1	2	4.70637e-08	2.69222e-07	Yes	Yes	Yes	Yes	Yes	No
RAI1	2	10	2	5.87069e-08	2.69222e-07	Yes	Yes	Yes	Yes	Yes	Yes
ATP1A2	13	0	2	6.74834e-08	2.69222e-07	Yes	Yes	No	No	No	No
DNM1L	10	2	3	7.12626e-08	2.69222e-07	Yes	Yes	Yes	Yes	No	No
PHF6	3	5	2	8.06063e-08	2.69222e-07	Yes	Yes	Yes	Yes	Yes	No
STAG2	2	7	2	8.74881e-08	2.69222e-07	Yes	Yes	Yes	Yes	Yes	No
BICRA	1	8	3	9.03267e-08	2.69222e-07	Yes	Yes	No	No	No	No
SETD1A	2	12	3	1.04329e-07	2.69222e-07	Yes	Yes	Yes	Yes	Yes	No
ZMYM2	2	7	2	1.1314e-07	2.69222e-07	Yes	Yes	No	No	No	No
TAB2	1	7	2	1.19829e-07	2.69222e-07	Yes	Yes	Yes	Yes	Yes	No
ARHGEF9	6	4	3	1.36167e-07	2.69222e-07	Yes	Yes	Yes	Yes	Yes	No
RPS6KA3	5	4	2	1.43637e-07	2.69222e-07	Yes	Yes	Yes	Yes	Yes	No
SRSF1	6	3	2	1.7304e-07	2.69222e-07	Yes	Yes	No	No	Yes	No
YY1	3	5	2	1.87228e-07	2.69222e-07	Yes	Yes	Yes	Yes	Yes	No
PRKAR1B	10	1	2	2.13407e-07	2.69222e-07	Yes	Yes	Yes	Yes	No	No
HNRNPD	0	6	2	2.33916e-07	2.69222e-07	Yes	Yes	Yes	Yes	Yes	No
MSL3	0	6	1	2.5789e-07	2.69222e-07	Yes	Yes	Yes	Yes	Yes	No
SYNCRIP	2	6	2	2.5995e-07	2.69222e-07	Yes	Yes	Yes	Yes	Yes	No
ATP6V0A1	13	0	2	2.86222e-07	2.69222e-07	Yes	Yes	Yes	Yes	Yes	No
PRR12	1	11	3	3.15408e-07	2.69222e-07	Yes	Yes	Yes	Yes	Yes	Yes
SPRED2	3	6	5	3.90908e-07	2.69222e-07	Yes	Yes	Yes	Yes	No	No
STAG1	9	4	3	4.33661e-07	2.69222e-07	Yes	Yes	Yes	Yes	Yes	Yes
RFX3	8	3	4	4.76952e-07	2.69222e-07	Yes	Yes	Yes	Yes	Yes	No
FGFR2	11	0	2	4.86599e-07	2.69222e-07	Yes	Yes	Yes	Yes	Yes	No
PIEZO2	8	2	2	6.29858e-07	2.69222e-07	Yes	Yes	No	No	No	No
DNAH6	4	4	4	6.87477e-07	2.69222e-07	Yes	Yes	Yes	Yes	No	No
SETD1B	4	6	1	7.31391e-07	2.69222e-07	Yes	Yes	Yes	Yes	Yes	No
GRIA2	10	2	2	8.07051e-07	2.69222e-07	Yes	Yes	Yes	Yes	Yes	No
BCL11B	2	7	1	8.27113e-07	2.69222e-07	Yes	Yes	Yes	Yes	Yes	Yes
MTOR	21	1	4	8.82347e-07	2.69222e-07	Yes	Yes	Yes	Yes	Yes	No
KRAS	8	0	2	9.58237e-07	2.69222e-07	Yes	Yes	Yes	Yes	No	No
UBTF	8	2	1	1.17762e-06	2.69222e-07	Yes	Yes	Yes	Yes	Yes	No
CLCN4	13	0	3	1.2154e-06	2.69222e-07	Yes	Yes	Yes	Yes	Yes	No
PPP2CA	5	3	2	1.32534e-06	2.69222e-07	Yes	Yes	Yes	Yes	Yes	No
NONO	3	4	2	1.45586e-06	2.69222e-07	Yes	Yes	Yes	Yes	Yes	No
EZH2	9	2	4	1.60849e-06	2.69222e-07	Yes	Yes	No	No	Yes	No
RAB14	8	0	2	1.75745e-06	2.69222e-07	Yes	Yes	Yes	Yes	Yes	No
KIDINS220	5	6	2	1.89656e-06	2.69222e-07	Yes	Yes	Yes	Yes	No	No
RAC1	7	1	2	1.90665e-06	2.69222e-07	Yes	Yes	Yes	Yes	No	No
RAF1	11	0	3	2.058e-06	2.69222e-07	Yes	Yes	Yes	Yes	No	No
MARK2	4	6	4	2.21028e-06	2.69222e-07	Yes	Yes	Yes	Yes	Yes	Yes
HK1	10	1	3	2.21758e-06	2.69222e-07	Yes	Yes	Yes	Yes	Yes	No
G3BP1	4	4	3	2.38521e-06	2.69222e-07	Yes	Yes	Yes	Yes	No	No
CTBP1	9	0	1	2.38763e-06	2.69222e-07	Yes	Yes	Yes	Yes	Yes	No
TANC2	5	9	4	2.56185e-06	2.69222e-07	Yes	Yes	Yes	Yes	Yes	No
PIK3R1	4	4	1	2.56797e-06	2.69222e-07	Yes	Yes	Yes	Yes	Yes	No
TRAF7	9	1	2	2.75891e-06	2.69222e-07	Yes	Yes	Yes	Yes	No	No
SNAP25	7	1	2	2.93862e-06	2.69222e-07	Yes	Yes	Yes	Yes	Yes	No
OTX2	2	4	1	2.97287e-06	2.69222e-07	Yes	Yes	Yes	Yes	Yes	No
PCDH19	5	8	3	3.35422e-06	2.69222e-07	Yes	Yes	Yes	Yes	Yes	No
RORB	7	2	2	3.5887e-06	2.69222e-07	Yes	Yes	Yes	Yes	Yes	No
SETD2	3	7	2	3.63353e-06	2.69222e-07	Yes	Yes	Yes	Yes	Yes	No
PHF12	1	8	2	3.82978e-06	2.69222e-07	Yes	Yes	Yes	Yes	Yes	No
CNKSR2	1	6	1	3.86299e-06	2.69222e-07	Yes	Yes	Yes	Yes	Yes	Yes
SATB1	6	4	2	4.07884e-06	2.69222e-07	Yes	Yes	Yes	Yes	Yes	No
SHH	6	2	1	4.4501e-06	2.69222e-07	Yes	Yes	No	No	Yes	No
ADCY5	15	1	2	4.96567e-06	2.69222e-07	Yes	Yes	Yes	Yes	Yes	No
NARS	3	4	2	5.08147e-06	2.69222e-07	Yes	Yes	No	No	No	No
NIPBL	11	3	3	5.78074e-06	2.69222e-07	Yes	Yes	Yes	Yes	Yes	No
PCBP2	1	5	2	6.30312e-06	2.69222e-07	Yes	Yes	No	No	Yes	No
FGF12	8	0	3	6.92545e-06	2.69222e-07	Yes	Yes	Yes	Yes	No	No
ZMIZ1	3	6	2	7.26604e-06	2.69222e-07	Yes	Yes	No	No	Yes	Yes
NACC1	9	1	3	7.57027e-06	2.69222e-07	Yes	Yes	Yes	Yes	Yes	No
MYCN	3	4	1	7.78227e-06	2.69222e-07	Yes	Yes	Yes	Yes	No	No
SHANK2	0	7	2	8.22698e-06	2.69222e-07	Yes	Yes	Yes	Yes	No	No
CNOT1	6	6	2	8.39725e-06	2.69222e-07	Yes	Yes	No	No	Yes	Yes
CUL1	2	6	5	8.92047e-06	2.69222e-07	Yes	Yes	No	No	Yes	No
KCND3	10	0	2	9.01006e-06	2.69222e-07	Yes	Yes	Yes	Yes	Yes	No
ZNF148	1	5	1	1.04019e-05	5.38445e-07	Yes	Yes	Yes	Yes	Yes	No
SOX10	1	5	1	1.11035e-05	5.38445e-07	Yes	Yes	Yes	Yes	Yes	No
ODC1	0	5	1	1.18648e-05	5.38445e-07	Yes	Yes	Yes	Yes	No	No
CELF2	4	4	3	1.3062e-05	2.69222e-07	Yes	Yes	No	No	Yes	No
SMAD2	6	2	4	1.40519e-05	2.69222e-07	Yes	Yes	Yes	Yes	Yes	No
SMARCB1	8	0	1	1.49969e-05	5.38445e-07	Yes	Yes	Yes	Yes	Yes	No
RBM12	4	5	3	1.50828e-05	5.38445e-07	Yes	Yes	No	No	No	No
SPRY2	0	5	4	1.62302e-05	5.38445e-07	No	Yes	Yes	Yes	Yes	No
VCP	8	1	2	1.69202e-05	5.38445e-07	Yes	Yes	No	No	Yes	Yes
AMER1	0	6	1	1.80423e-05	1.07689e-06	Yes	Yes	Yes	Yes	No	No
AP2S1	7	0	2	1.86537e-05	1.07689e-06	Yes	Yes	Yes	Yes	No	No
SPTBN1	11	4	4	1.91717e-05	1.07689e-06	Yes	Yes	No	No	Yes	No
RIT1	6	1	2	1.99018e-05	1.61533e-06	Yes	Yes	Yes	Yes	No	Yes
HUWE1	20	0	5	2.05418e-05	1.07689e-06	Yes	Yes	Yes	Yes	Yes	No
HIST1H4E	7	0	2	2.11825e-05	1.61533e-06	Yes	Yes	Yes	Yes	No	Yes
BICD2	8	2	1	2.20666e-05	1.07689e-06	Yes	Yes	No	No	Yes	No
CAMK2A	7	2	2	2.25451e-05	1.61533e-06	Yes	Yes	Yes	Yes	Yes	No
SOX2	2	4	1	2.37024e-05	1.07689e-06	Yes	Yes	No	No	No	No
ABL1	10	1	2	2.53474e-05	1.07689e-06	Yes	Yes	Yes	Yes	Yes	No
NR4A2	5	4	2	2.55507e-05	1.61533e-06	Yes	Yes	Yes	Yes	Yes	No
EEF2	12	1	3	2.73102e-05	2.15378e-06	Yes	Yes	No	No	Yes	No
SSBP3	4	3	2	2.90711e-05	2.15378e-06	Yes	Yes	Yes	Yes	Yes	No
PDE4D	8	0	1	2.9172e-05	1.07689e-06	Yes	Yes	No	No	Yes	No
SLC35A2	4	3	2	3.09907e-05	2.15378e-06	Yes	Yes	Yes	Yes	No	No
ZFHX3	3	11	3	3.13083e-05	1.07689e-06	Yes	Yes	No	No	Yes	Yes
NOTCH1	15	8	4	3.29032e-05	2.15378e-06	Yes	Yes	Yes	Yes	Yes	No
GATA3	2	4	2	3.34356e-05	1.07689e-06	Yes	Yes	Yes	Yes	No	No
CSNK1E	8	1	3	3.48941e-05	2.69222e-06	Yes	Yes	Yes	Yes	Yes	No
HSP90AA1	5	4	4	3.73124e-05	2.69222e-06	Yes	Yes	No	No	No	No
HIST1H2AC	5	1	1	4.1628e-05	2.69222e-06	Yes	Yes	Yes	Yes	No	Yes
ARF1	7	0	2	4.24945e-05	2.69222e-06	Yes	Yes	Yes	Yes	No	No
TAF1	16	0	3	4.53164e-05	2.69222e-06	Yes	Yes	Yes	Yes	Yes	No
KCNA1	4	3	1	4.77417e-05	2.69222e-06	Yes	Yes	No	No	No	No
SLC39A8	2	3	1	5.42383e-05	2.69222e-06	Yes	Yes	No	No	No	Yes
ANK2	3	5	4	5.7e-05	2.69e-07	Yes	Yes	Yes	Yes	Yes	No
WDR37	8	0	1	5.79036e-05	2.69222e-06	Yes	Yes	Yes	Yes	No	No
ASXL2	0	6	1	6.16976e-05	2.69222e-06	Yes	Yes	No	No	Yes	No
SOS1	11	1	2	6.66767e-05	4.846e-06	Yes	Yes	Yes	Yes	Yes	No
GABBR2	12	0	3	7.14301e-05	4.846e-06	Yes	Yes	Yes	Yes	Yes	Yes
PSMC3	7	0	1	7.36637e-05	2.69222e-06	Yes	Yes	No	No	Yes	No
RAB5C	4	2	2	7.62321e-05	4.846e-06	Yes	Yes	No	No	Yes	No
CDK8	7	0	1	8.19288e-05	2.69222e-06	Yes	Yes	Yes	Yes	No	No
CACNA1G	13	2	3	8.63191e-05	2.69222e-06	Yes	Yes	Yes	Yes	Yes	No
NRXN1	2	4	3	8.96e-05	2.69e-07	Yes	Yes	Yes	Yes	Yes	No
HDAC2	4	2	1	9.0775e-05	2.69222e-06	Yes	Yes	No	No	Yes	No
ZBTB10	1	4	1	9.5235e-05	2.69222e-06	Yes	Yes	Yes	Yes	Yes	No
GABRG2	8	0	3	9.82414e-05	5.38445e-06	Yes	Yes	Yes	Yes	No	No
MAF	4	2	1	0.000100004	2.69222e-06	Yes	Yes	No	No	No	No
MSI1	4	2	1	0.000105255	2.69222e-06	Yes	Yes	Yes	Yes	Yes	No
FSHR	6	1	1	0.000116395	2.69222e-06	Yes	Yes	No	No	No	No
TPTEP2-CSNK1E	8	1	3	0.00012484	6.46134e-06	Yes	Yes	No	Yes	No	No
PTPRD	5	5	2	0.000135103	3.23067e-06	Yes	Yes	No	No	Yes	Yes
WDR48	1	4	1	0.000149749	3.23067e-06	Yes	Yes	No	No	Yes	No
ERF	4	4	3	0.000154457	6.46134e-06	Yes	Yes	Yes	Yes	Yes	No
VAMP2	4	1	1	0.00015787	3.76911e-06	Yes	Yes	Yes	Yes	No	No
KIF2A	7	1	2	0.000162163	6.46134e-06	Yes	Yes	No	No	Yes	No
GSK3B	0	4	2	0.000166238	3.76911e-06	Yes	Yes	No	No	Yes	No
TCF12	3	4	2	0.000169923	6.46134e-06	Yes	Yes	Yes	Yes	No	No
SPOP	5	1	1	0.000174664	3.76911e-06	Yes	Yes	No	No	Yes	No
KIF5C	10	0	3	0.000178188	6.46134e-06	Yes	Yes	Yes	Yes	Yes	Yes
TCF3	0	5	2	0.000183193	3.76911e-06	Yes	Yes	No	No	No	No
GNB2	8	0	3	0.000186669	6.46134e-06	Yes	Yes	Yes	Yes	Yes	No
NFIB	3	3	2	0.000213114	6.99978e-06	Yes	Yes	Yes	Yes	Yes	No
RBFOX2	1	3	1	0.000213935	2.69e-07	Yes	Yes	Yes	Yes	Yes	No
GLYR1	3	4	4	0.000231348	6.99978e-06	Yes	Yes	No	No	Yes	No
MFN2	10	0	3	0.000240863	6.99978e-06	Yes	Yes	Yes	Yes	Yes	No
AGO1	11	0	4	0.000270974	6.99978e-06	Yes	Yes	Yes	Yes	Yes	No
ZFHX4	2	9	2	0.000276344	6.46134e-06	Yes	No	Yes	Yes	Yes	No
MORC2	9	0	1	0.000290206	6.46134e-06	Yes	No	Yes	Yes	Yes	No
GATA6	1	3	3	0.000290725	2.69e-07	Yes	Yes	Yes	Yes	Yes	No
TSC2	13	4	2	0.000304587	8.07667e-06	Yes	Yes	Yes	Yes	Yes	No
GFAP	7	0	2	0.000305233	6.46134e-06	Yes	Yes	Yes	Yes	No	No
RORA	4	2	2	0.000320311	6.46134e-06	Yes	Yes	Yes	Yes	No	Yes
RABGAP1L	0	3	2	0.000328747	8.61512e-06	Yes	Yes	Yes	Yes	No	No
FBXO28	1	3	1	0.000335299	6.46134e-06	Yes	Yes	No	No	Yes	No
UBR5	11	6	3	0.00034124	8.61512e-06	Yes	Yes	Yes	Yes	Yes	No
ACTA1	6	1	1	0.000367891	7.53823e-06	Yes	Yes	No	No	No	No
BAP1	5	2	2	0.000386161	8.07667e-06	Yes	Yes	No	No	Yes	Yes
DCX	1	4	2	0.000398106	1.02305e-05	Yes	Yes	Yes	Yes	No	No
OPA1	6	3	3	0.000413386	1.02305e-05	Yes	Yes	No	No	Yes	No
NKX2-1	2	3	1	0.000422849	8.07667e-06	Yes	Yes	No	No	No	No
CUL4B	1	4	3	0.000441562	8.07667e-06	Yes	Yes	No	No	Yes	No
LDB1	3	3	2	0.000445061	1.07689e-05	Yes	Yes	Yes	Yes	Yes	No
PSMD12	1	4	3	0.00046104	1.07689e-05	No	Yes	Yes	Yes	Yes	No
TNRC6B	0	8	2	0.000478118	1.13073e-05	Yes	Yes	Yes	Yes	Yes	No
SEMA6B	0	5	1	0.000481595	8.61512e-06	Yes	Yes	No	No	No	No
SRPRA	3	4	2	0.000496193	1.18458e-05	Yes	Yes	Yes	Yes	No	No
KDM3B	8	2	3	0.000501947	8.61512e-06	Yes	Yes	Yes	Yes	Yes	Yes
MYRF	6	4	3	0.000514175	1.18458e-05	Yes	Yes	Yes	Yes	Yes	No
YWHAG	7	0	3	0.000532059	1.18458e-05	Yes	Yes	Yes	Yes	Yes	Yes
HDAC4	8	2	1	0.000545128	8.61512e-06	Yes	No	Yes	Yes	Yes	Yes
NTRK2	8	0	2	0.000551303	1.29227e-05	Yes	Yes	Yes	Yes	Yes	No
MED13	8	5	3	0.000571176	1.29227e-05	Yes	Yes	Yes	Yes	Yes	No
PPP3CA	5	1	2	0.000589195	8.61512e-06	Yes	Yes	No	No	Yes	No
TNPO3	6	3	2	0.000591663	1.50765e-05	Yes	Yes	Yes	Yes	No	No
ATP2B1	4	3	2	0.000611364	8.61512e-06	Yes	Yes	No	No	Yes	No
RFX7	1	5	2	0.000633446	8.61512e-06	Yes	Yes	No	No	Yes	No
LAMB1	10	4	3	0.000635259	1.77687e-05	Yes	Yes	Yes	Yes	No	No
EIF5A	4	1	2	0.000658961	1.88456e-05	Yes	Yes	No	No	No	No
CTNND1	0	5	2	0.000678645	9.69201e-06	Yes	Yes	No	No	Yes	Yes
MAP4K4	6	2	2	0.000701583	1.02305e-05	Yes	Yes	Yes	Yes	Yes	Yes
SPRY1	3	2	3	0.000714979	2.47685e-05	Yes	Yes	Yes	Yes	No	No
KMT2B	6	11	3	0.000883218	1.72302e-05	Yes	No	Yes	Yes	Yes	No
UPF1	9	1	2	0.000946791	2.26147e-05	Yes	No	Yes	Yes	Yes	No
GNAI3	5	1	2	0.000952765	2.53069e-05	Yes	Yes	No	No	No	No
COL1A1	7	3	1	0.000979448	2.31531e-05	Yes	No	No	No	Yes	No
TAOK3	4	4	3	0.000983598	2.63838e-05	Yes	Yes	No	No	Yes	No
SLC16A2	5	2	2	0.00107753	2.69222e-05	Yes	Yes	No	No	Yes	No
NCL	0	4	1	0.00108643	2.9076e-05	Yes	Yes	No	No	Yes	No
TRPM3	11	0	3	0.00112501	2.9076e-05	Yes	Yes	Yes	Yes	No	No
ZNF644	3	5	3	0.00121006	3.3922e-05	Yes	Yes	No	No	Yes	No
VEZF1	1	3	2	0.00133644	4.03834e-05	Yes	Yes	Yes	Yes	Yes	No
UNKL	3	2	4	0.00141424	5.38445e-05	No	Yes	No	No	No	No
RALA	5	0	2	0.00147434	5.70752e-05	No	Yes	Yes	Yes	Yes	No
COL3A1	8	1	3	0.001491	4.89985e-05	Yes	Yes	No	No	Yes	No
ZNF451	1	2	2	0.00153434	5.76136e-05	Yes	Yes	No	No	No	No
BRD7	0	3	2	0.00154072	1.51e-05	Yes	No	Yes	Yes	Yes	Yes
ABCC9	8	1	1	0.00154826	5.38445e-05	Yes	No	Yes	Yes	No	No
THEGL	3	2	2	0.00159512	5.76136e-05	Yes	Yes	No	No	No	No
ZBTB20	5	2	2	0.0016068	5.49214e-05	Yes	Yes	Yes	Yes	Yes	Yes
STX1B	5	1	2	0.00165643	5.86905e-05	Yes	Yes	No	No	Yes	Yes
CIC	4	7	3	0.00171844	5.86905e-05	No	Yes	Yes	Yes	Yes	No
TNPO2	10	0	3	0.00178164	5.92289e-05	Yes	Yes	Yes	Yes	Yes	No
ILK	1	3	1	0.00185651	6.29981e-05	Yes	Yes	No	No	No	No
TFAP4	4	2	2	0.00191138	6.24596e-05	Yes	Yes	No	No	Yes	No
ATP1A1	6	3	5	0.00197831	6.29981e-05	No	Yes	Yes	Yes	Yes	No
PRKAR1A	4	1	2	0.00198509	6.67672e-05	Yes	Yes	Yes	Yes	Yes	No
PHF5A	3	1	2	0.00211168	6.29981e-05	Yes	Yes	Yes	Yes	No	No
TFE3	5	1	2	0.00212264	7.32285e-05	Yes	Yes	Yes	Yes	Yes	No
PHF7	1	3	3	0.00231498	6.56903e-05	No	Yes	Yes	Yes	No	Yes
ETF1	4	1	1	0.00234318	7.59207e-05	Yes	Yes	No	No	Yes	Yes
LMNB1	4	1	1	0.00242205	8.13052e-05	Yes	Yes	No	No	No	No
RAB11B	6	0	2	0.00245433	6.62287e-05	Yes	Yes	Yes	Yes	No	No
CELF4	2	2	2	0.00246664	1.78e-05	Yes	Yes	Yes	Yes	Yes	No
GOLGA7	1	2	1	0.00250249	8.23821e-05	Yes	Yes	No	No	No	No
SCN3A	9	1	2	0.00258449	8.50743e-05	Yes	No	No	No	Yes	Yes
SEPTIN2	6	0	2	0.00266612	7.26901e-05	Yes	Yes	No	No	No	No
CBLL1	4	1	1	0.00266875	8.77665e-05	Yes	Yes	No	No	Yes	No
PPP6R3	2	3	1	0.00275658	9.20741e-05	Yes	No	No	No	Yes	No
NRXN3	7	3	3	0.00281672	7.53823e-05	Yes	Yes	Yes	Yes	Yes	Yes
CCDC146	0	4	1	0.00284414	9.20741e-05	Yes	No	No	No	No	No
RNF220	5	2	3	0.00297754	8.39974e-05	No	Yes	No	No	Yes	No
VPS4A	4	1	2	0.00302086	9.3151e-05	Yes	Yes	No	No	Yes	No
NBEA	5	8	4	0.00315122	9.26125e-05	Yes	Yes	Yes	Yes	Yes	Yes
ESRRG	4	1	2	0.00321227	0.000100151	Yes	Yes	No	No	No	No
AP1G1	4	3	4	0.00333507	9.74585e-05	No	Yes	No	No	Yes	No
FGFR1	6	1	2	0.00341251	0.000108766	Yes	Yes	No	No	Yes	Yes
ZMYND8	4	5	3	0.00342737	9.7997e-05	No	Yes	Yes	Yes	Yes	No
LUC7L2	2	2	1	0.00351599	0.000109304	Yes	Yes	No	No	No	No
CYP27C1	5	1	2	0.00351955	9.90739e-05	Yes	Yes	Yes	Yes	No	No
RERE	10	3	3	0.00361602	0.000103381	Yes	Yes	Yes	Yes	Yes	Yes
DAZAP1	2	3	3	0.00371271	0.00010392	Yes	Yes	No	No	Yes	No
GABRA3	4	1	1	0.00374393	0.000125458	Yes	Yes	Yes	Yes	No	No
GATA4	3	2	3	0.00381131	0.000105535	No	Yes	Yes	Yes	No	No
TBX3	2	3	1	0.00386158	0.000129227	Yes	No	No	No	Yes	No
HIST1H4J	5	0	2	0.00391313	0.00011092	Yes	Yes	No	No	No	Yes
ZBTB7A	0	4	1	0.00398303	0.000136765	Yes	No	Yes	Yes	Yes	No
NDUFA9	2	2	1	0.00410825	0.000142688	Yes	Yes	No	No	No	No
OLFM3	3	2	2	0.00413037	0.000123842	No	Yes	No	No	No	No
CHMP7	0	3	1	0.00423406	0.000146457	Yes	Yes	No	No	No	No
CEP85L	1	3	1	0.00436045	0.000146995	Yes	No	No	No	No	No
ARHGAP35	3	6	3	0.00436291	0.000127611	Yes	Yes	Yes	Yes	Yes	No
ALG9	1	3	2	0.00447999	0.000128688	Yes	Yes	No	No	No	No
FOSL2	0	3	1	0.00449029	0.000149149	Yes	Yes	Yes	Yes	Yes	No
CBX5	4	0	1	0.0047488	0.000149688	Yes	Yes	No	No	Yes	No
AP1S2	1	2	2	0.00485013	0.00014538	Yes	Yes	Yes	Yes	No	No
EXT1	2	3	2	0.00487861	0.000151841	Yes	Yes	No	No	Yes	Yes
ERI1	2	2	2	0.00497883	0.00014538	No	Yes	Yes	Yes	No	Yes
PTCHD1	0	4	1	0.00500808	0.000152918	Yes	No	Yes	Yes	Yes	No
KRT18	3	1	2	0.00508587	3.88e-05	Yes	Yes	No	No	No	No
SAMHD1	3	2	2	0.00527879	0.000165303	Yes	Yes	No	No	No	No
HSP90AB1	3	3	2	0.00553373	0.000167995	Yes	Yes	No	No	Yes	No
RPL5	2	2	2	0.00569091	0.000176072	Yes	Yes	Yes	Yes	Yes	No
MASP2	3	2	2	0.00569535	0.000167995	Yes	Yes	No	No	No	No
TOP2B	1	4	2	0.00583504	0.000170687	Yes	No	No	No	Yes	No
MYO5A	11	2	4	0.00584805	0.000177148	Yes	Yes	Yes	Yes	Yes	No
REM1	4	1	3	0.00600717	0.000183071	No	Yes	No	No	No	No
KIF5B	2	3	1	0.00628368	0.000185225	Yes	No	No	No	Yes	No
EXT2	8	0	4	0.00668516	0.000205686	No	Yes	No	No	No	No
TMCO6	2	2	1	0.00673643	0.000195456	Yes	Yes	No	No	No	Yes
EPHA4	6	1	1	0.00688976	0.000195456	Yes	No	No	No	Yes	No
MPZ	3	1	1	0.00704394	0.000197071	Yes	Yes	No	No	No	No
SELL	1	2	1	0.00720018	0.000198148	Yes	Yes	No	No	No	No
PRCP	3	2	4	0.00724023	0.000222916	No	Yes	No	No	No	No
DSCAM	0	4	3	0.00733098	5.22e-05	Yes	No	Yes	Yes	Yes	No
SUMO2	2	1	1	0.00735651	0.000198686	Yes	Yes	No	No	No	No
BHLHE40	0	2	2	0.00742831	0.000223455	No	Yes	Yes	Yes	Yes	No
HIST1H4C	4	0	1	0.00751317	0.000199763	Yes	Yes	Yes	Yes	No	Yes
KLHL17	6	2	3	0.0076173	0.000224532	Yes	Yes	No	No	No	No
TSC1	6	3	3	0.00780832	0.000226685	Yes	Yes	Yes	Yes	Yes	No
BMPR2	4	2	2	0.00783125	0.000205686	Yes	No	No	No	Yes	No
NFE2L3	1	2	2	0.00783318	5.33e-05	Yes	Yes	Yes	Yes	No	No
KIAA1109	3	2	3	0.00797939	2.69e-06	Yes	No	No	No	No	No
ARCN1	0	3	1	0.00799498	0.00021807	Yes	No	No	No	Yes	No
PSMC4	5	1	3	0.00800195	0.000229378	Yes	Yes	No	No	No	No
COL23A1	0	3	1	0.00816352	0.000224532	Yes	No	Yes	Yes	No	No
PSD3	3	4	3	0.00819607	0.000231531	No	Yes	No	No	No	Yes
FAM200A	0	2	2	0.00840391	0.0002493	No	Yes	Yes	Yes	No	No
EML6	2	4	2	0.00850292	0.000230993	Yes	No	No	No	No	No
MYH6	3	1	5	0.00858794	8.08e-06	Yes	No	Yes	Yes	No	No
MOBP	0	2	1	0.00867878	0.000237454	Yes	Yes	No	No	No	No
TRIM8	2	4	3	0.00882462	0.000255761	No	Yes	No	No	Yes	Yes
DLL1	2	3	2	0.00921061	0.000246069	Yes	Yes	Yes	Yes	Yes	No
CFAP410	0	3	2	0.00926201	0.000264376	No	Yes	No	No	No	No
PDCD5	0	2	1	0.00939038	0.000248223	Yes	Yes	No	No	No	No
OPHN1	1	4	2	0.00948154	0.000265992	Yes	Yes	Yes	Yes	Yes	No
PAX5	1	2	2	0.00984817	6.08e-05	Yes	No	Yes	Yes	Yes	No
PISD	0	3	1	0.00994665	0.000265453	Yes	No	Yes	Yes	No	No
FOXC1	4	1	2	0.0101518	0.000278376	Yes	Yes	No	No	Yes	No
BCAS3	0	4	2	0.0103335	0.000282145	Yes	No	No	No	No	No
PAX2	0	3	1	0.010529	0.00028376	Yes	No	No	No	No	No
SCAF4	3	3	2	0.0107245	0.000284299	Yes	No	No	No	Yes	No
IGFL4	0	2	1	0.0113247	0.000300452	Yes	Yes	No	No	No	No
PAF1	2	3	2	0.0113391	0.000301529	Yes	Yes	No	No	No	No
NR6A1	6	0	3	0.0115874	0.000318759	No	Yes	Yes	Yes	Yes	No
ASIC3	6	0	1	0.0117284	0.000303145	Yes	No	No	No	No	No
ATL1	5	0	1	0.0119324	0.000306914	Yes	No	No	No	Yes	No
SMS	3	1	1	0.0121412	0.00031499	Yes	No	No	No	Yes	No
FXYD5	1	2	2	0.0123382	0.000330605	Yes	Yes	Yes	Yes	No	No
UGGT1	2	4	3	0.0123496	0.000315529	Yes	No	No	No	No	No
ETFB	4	1	2	0.0125946	0.00033922	Yes	Yes	Yes	Yes	No	No
ILF2	0	3	2	0.0128505	0.000340836	Yes	Yes	Yes	Yes	Yes	No
CA10	5	0	3	0.0131077	0.000344605	No	Yes	No	No	No	No
CNTRL	4	4	1	0.0132666	0.000359681	Yes	No	No	No	No	No
LHX2	2	3	3	0.0133644	0.000346759	No	Yes	No	No	Yes	No
GNRH2	0	2	1	0.0134994	0.000361297	Yes	Yes	No	No	No	No
CRIM1	6	3	3	0.0136218	0.000348912	No	Yes	No	No	Yes	No
HIST1H3B	4	0	1	0.0137328	0.000364527	Yes	Yes	No	No	No	Yes
SERPINE3	0	3	3	0.0138874	0.000363989	No	Yes	No	No	No	No
PPP2R2B	5	0	1	0.0139654	0.000365066	Yes	No	No	No	Yes	Yes
SMARCC2	0	3	3	0.014015	8.56e-05	Yes	Yes	Yes	Yes	Yes	No
RYR2	22	3	5	0.0141566	0.00037045	No	Yes	Yes	Yes	Yes	No
RPL19	4	0	1	0.0141971	0.000365604	Yes	Yes	No	No	Yes	No
UBR3	0	4	3	0.0147021	0.000380681	No	Yes	No	No	Yes	No
ADAMTS17	5	2	2	0.0149085	0.000382296	Yes	No	No	No	No	No
MTMR9	2	2	2	0.0151577	0.000404911	Yes	Yes	No	No	No	No
ACTB	2	1	3	0.0152509	1.51e-05	Yes	Yes	Yes	Yes	Yes	No
ASB14	3	1	2	0.0152728	0.000407064	Yes	Yes	Yes	Yes	No	No
WDFY3	3	3	3	0.0154442	9.85e-05	Yes	No	Yes	Yes	Yes	No
CDC42	4	0	2	0.0155613	0.000410834	No	Yes	No	No	No	No
XPO1	5	1	2	0.0156537	0.000405449	Yes	No	No	No	Yes	No
TAF13	0	2	1	0.0158554	0.000421602	Yes	Yes	Yes	Yes	No	No
RAD21	2	2	1	0.0159033	0.00041191	Yes	No	Yes	Yes	Yes	No
RAP1B	2	1	1	0.0161575	0.000419449	Yes	Yes	No	No	Yes	No
CCDC40	0	3	1	0.0162444	0.00011092	Yes	No	No	No	No	No
NOTCH2	6	4	3	0.016412	0.000420526	Yes	No	No	No	Yes	No
GET4	3	1	1	0.0166724	0.000430756	Yes	No	No	No	No	No
GGNBP2	2	3	2	0.0167635	0.000450678	No	Yes	Yes	Yes	Yes	No
ATRX	6	3	1	0.016934	0.000435064	Yes	No	Yes	Yes	Yes	No
C2orf76	0	2	2	0.017082	0.000466832	No	Yes	No	No	No	No
DNAJA1	1	2	1	0.0171974	0.000442063	Yes	No	No	No	No	No
RNF135	0	2	2	0.0174055	0.000480293	No	Yes	Yes	Yes	No	Yes
RPL26	0	2	1	0.0174662	0.000453371	Yes	Yes	Yes	Yes	Yes	No
GALNT18	1	2	2	0.0177982	0.000115227	Yes	No	Yes	Yes	No	Yes
GLI3	0	6	3	0.0180225	0.000482447	Yes	No	No	No	Yes	No
NUDCD2	4	0	2	0.0183743	0.000489985	No	Yes	Yes	Yes	No	No
WAPL	2	3	2	0.0185857	0.000494292	Yes	Yes	No	No	No	No
TMEM189-UBE2V1	2	2	3	0.0186995	0.000493754	No	Yes	No	No	No	No
TUBB4B	4	1	1	0.018871	0.000503984	Yes	No	No	No	No	No
KDM1A	6	0	2	0.01916	0.000513677	Yes	No	No	No	Yes	No
PRR14L	0	2	1	0.019292	0.000115766	Yes	Yes	Yes	Yes	Yes	No
SH3GLB2	1	2	1	0.0194481	0.000516369	Yes	No	No	No	No	No
DUS1L	4	2	2	0.0196876	0.000523369	No	Yes	No	No	No	No
ARID4A	2	3	1	0.019737	0.000519599	Yes	No	No	No	Yes	No
EIF4A2	2	2	2	0.0200241	0.000526061	No	Yes	Yes	Yes	Yes	No
KCNQ5	5	1	1	0.0200265	0.000521753	Yes	No	Yes	Yes	Yes	No
COL6A2	5	2	3	0.0203188	0.000530368	Yes	No	No	No	No	No
NR3C2	2	4	2	0.0203674	0.000546522	No	Yes	Yes	Yes	No	Yes
GABRA5	5	0	1	0.0206102	0.000531984	Yes	No	No	No	Yes	No
CMPK2	0	2	1	0.0207894	0.000127073	Yes	No	Yes	Yes	No	No
FRMD5	5	0	2	0.0211994	0.000542753	Yes	Yes	No	No	Yes	Yes
ACTL6B	5	0	1	0.0214941	0.000545983	Yes	No	Yes	Yes	No	No
JAG1	2	4	2	0.0217938	0.000561598	Yes	Yes	No	No	Yes	No
SLC35A3	1	2	2	0.0221454	0.000606289	Yes	Yes	No	No	No	No
SLC4A1	4	2	1	0.0223995	0.000576136	Yes	No	No	No	No	No
LRP10	1	2	1	0.022953	0.00013515	Yes	No	No	No	No	No
NDUFB11	0	2	1	0.0230077	0.000583136	Yes	Yes	No	No	No	No
MED6	2	1	1	0.0233152	0.000594982	Yes	Yes	No	No	No	No
CMAS	1	2	1	0.0236219	0.000596597	Yes	No	No	No	No	No
NEDD8	3	0	1	0.0239339	0.000614904	Yes	Yes	No	No	No	No
FOXC2	2	2	1	0.0242454	0.000615981	Yes	No	No	No	No	No
UBE2V1	2	1	3	0.0244397	0.000715055	No	Yes	No	No	No	No
UBA2	2	2	1	0.0245583	0.000622981	Yes	No	No	No	Yes	No
ZSWIM6	3	2	1	0.0248709	0.00062675	Yes	No	Yes	Yes	Yes	Yes
FUS	0	3	1	0.0251825	0.000627827	Yes	No	No	No	Yes	No
OMA1	0	3	2	0.0252702	0.000726362	No	Yes	No	No	No	No
ITGB5	1	2	2	0.0253763	0.000182533	Yes	No	No	No	No	No
SLC12A2	4	2	3	0.0255046	0.000652057	Yes	Yes	Yes	Yes	Yes	Yes
GRIA1	8	0	2	0.025685	0.000727439	Yes	Yes	Yes	Yes	Yes	Yes
RPSA	1	2	2	0.0261043	0.000744131	No	Yes	No	No	Yes	No
AMMECR1	0	2	1	0.026173	0.000697825	Yes	No	No	No	No	No
PAPOLG	4	0	1	0.0261906	0.000182533	Yes	No	Yes	Yes	Yes	No
HENMT1	0	2	1	0.026835	2.64e-05	Yes	No	No	No	No	No
ATXN7L3	1	2	1	0.0268774	0.000759746	Yes	No	No	No	Yes	No
NUDT17	0	2	1	0.0270404	0.000205686	Yes	No	Yes	Yes	No	No
SNRNP70	1	2	1	0.0272522	0.000816283	Yes	No	No	No	Yes	No
RAB11A	4	0	2	0.0273897	0.000771053	No	Yes	Yes	Yes	Yes	No
PRKCE	5	1	2	0.0276296	0.000825436	Yes	No	No	No	Yes	No
PHF3	0	3	1	0.0279131	0.000222916	Yes	No	Yes	Yes	Yes	Yes
DUSP16	0	3	1	0.0280092	0.000836743	Yes	No	No	No	No	No
FTL	0	2	1	0.0283874	0.000837282	Yes	No	No	No	No	No
PLP1	2	1	1	0.0287703	0.000852897	Yes	No	No	No	Yes	No
TRA2A	0	2	1	0.028781	0.000228839	Yes	No	No	No	No	No
SAMD11	0	2	2	0.0289227	5.82e-05	Yes	No	No	No	No	No
APH1A	1	2	2	0.0291443	0.000826513	No	Yes	Yes	Yes	No	Yes
TET2	1	3	2	0.0291617	0.000885204	Yes	No	Yes	Yes	No	No
FAM192A	0	2	1	0.0295546	0.000898126	Yes	No	No	No	No	No
USP46	3	1	3	0.0295894	0.000829744	No	Yes	Yes	Yes	No	No
SV2A	3	2	2	0.0299658	0.000973509	Yes	No	No	No	No	No
RCHY1	2	1	1	0.0303823	0.000995046	Yes	No	No	No	No	No
PRPF4B	1	2	1	0.0305043	0.000236377	Yes	No	No	No	Yes	No
TNFRSF21	0	3	1	0.030798	0.000995585	Yes	No	No	No	No	No
KARS	5	0	1	0.0312162	0.00101066	Yes	No	No	No	No	No
FOXM1	0	2	2	0.0312962	6.73e-05	Yes	No	No	No	No	No
PRKD1	8	0	3	0.0313828	0.000862589	Yes	Yes	Yes	Yes	No	Yes
MAGIX	0	2	1	0.0316331	0.00101335	Yes	No	No	No	No	No
CTR9	5	3	3	0.0318344	0.000866896	No	Yes	Yes	Yes	Yes	No
WFS1	6	1	2	0.0320491	0.00101605	Yes	No	No	No	No	No
MMGT1	3	0	1	0.0324669	0.00102035	Yes	No	Yes	Yes	No	No
MAEA	5	1	2	0.0327421	0.00088628	Yes	Yes	No	No	No	No
PACC1	4	0	1	0.0328887	0.00103866	Yes	No	No	No	No	No
ITSN1	5	5	4	0.0331958	0.00088628	Yes	Yes	No	No	Yes	No
ELN	0	2	2	0.0335516	7.38e-05	Yes	No	No	No	No	No
EFR3A	4	2	3	0.0336609	0.000916972	No	Yes	Yes	Yes	No	No
SOX9	3	2	1	0.0337483	0.00107527	Yes	No	No	No	Yes	No
HIST1H2AE	4	0	2	0.0341326	0.000936356	No	Yes	No	No	No	Yes
BRCC3	0	2	1	0.0341803	0.00108497	Yes	No	No	No	No	No
GPBP1	0	3	2	0.0346056	0.000944971	No	Yes	No	No	No	No
LMO7DN	0	2	1	0.0346157	0.00110274	Yes	No	No	No	No	No
STK33	0	2	1	0.0347405	0.000274607	Yes	No	Yes	Yes	No	No
ABI2	4	1	3	0.0350874	0.000974047	No	Yes	Yes	Yes	No	No
POLG	8	0	1	0.0355046	0.00116196	Yes	No	No	No	No	Yes
WDR20	0	2	2	0.0355835	0.00101228	No	Yes	No	No	Yes	No
RGS2	2	1	2	0.0360796	0.00101712	No	Yes	No	No	No	Yes
VAPA	0	2	1	0.0364024	0.00116735	Yes	No	No	No	No	No
EPHB1	3	1	2	0.0364145	0.000289683	Yes	No	No	No	Yes	Yes
ATAT1	0	2	1	0.0372696	0.000298837	Yes	No	No	No	No	Yes
MAPK8IP3	9	1	3	0.0373161	0.00120289	Yes	No	No	No	Yes	No
TMED7-TICAM2	2	1	2	0.0375856	0.00104781	No	Yes	No	No	No	No
MAX	3	0	1	0.0377715	0.00120289	Yes	No	No	No	No	No
AKAP12	0	2	1	0.03784	0.000138919	Yes	No	No	No	No	No
SLC7A7	4	1	3	0.0380942	0.00106504	No	Yes	No	No	No	No
PCYT1A	0	2	2	0.0381106	0.000299914	Yes	No	No	No	No	No
RAB2A	2	1	2	0.0386034	0.00107258	No	Yes	Yes	Yes	Yes	No
CCDC189	2	1	1	0.0386859	0.00122335	Yes	No	No	No	No	No
MICU2	0	2	1	0.0389526	0.00031176	Yes	No	No	No	No	No
TCTE3	2	1	3	0.0391295	0.00112912	No	Yes	Yes	Yes	No	No
NECAB2	4	0	1	0.0391468	0.00123681	Yes	No	No	No	No	No
DCAF7	4	0	1	0.0396074	0.00124273	Yes	No	Yes	Yes	Yes	No
KLHL7	4	1	2	0.0396535	0.00112966	No	Yes	No	No	No	No
SV2B	0	2	3	0.0396822	6.68e-05	Yes	No	No	No	No	No
LMTK3	1	2	2	0.0397828	0.000319836	Yes	No	Yes	Yes	Yes	No
GDF11	3	1	1	0.0400662	0.00124273	Yes	No	No	No	Yes	No
ZNF207	2	2	2	0.0401783	0.00113666	No	Yes	No	No	No	No
TRPC4AP	4	1	1	0.040527	0.00125512	Yes	No	No	No	No	No
FANCE	0	2	1	0.040597	0.000319836	Yes	No	Yes	Yes	No	No
PAK1	3	1	1	0.0409917	0.00127181	Yes	No	Yes	Yes	No	No
MYO1E	3	1	3	0.0414113	0.000326836	Yes	No	Yes	Yes	No	No
OGT	5	1	1	0.041456	0.00127504	Yes	No	Yes	Yes	Yes	No
UPF3B	2	2	2	0.041763	0.00115766	No	Yes	Yes	Yes	Yes	No
ASCC1	0	2	1	0.0419204	0.00128311	Yes	No	No	No	No	No
SNF8	2	1	1	0.0423862	0.00129442	Yes	No	No	No	No	No
FLT4	0	2	2	0.0426839	0.000155072	Yes	No	No	No	Yes	No
SUFU	1	3	3	0.0433395	0.00117381	No	Yes	No	No	Yes	Yes
DECR1	0	2	1	0.0438082	0.00136388	Yes	No	No	No	No	No
DNM2	4	2	2	0.0442895	0.00138273	Yes	No	No	No	Yes	No
SLC22A23	6	0	3	0.0443953	0.00120235	No	Yes	Yes	Yes	No	No
HBD	3	0	1	0.0448164	0.000400065	Yes	No	No	No	No	No
PANK3	1	2	2	0.0449352	0.00124381	No	Yes	No	No	No	No
PHEX	2	3	2	0.0454808	0.00126481	No	Yes	No	No	Yes	No
UGT1A10	2	1	2	0.04572	0.000426987	Yes	No	No	No	No	No
GFOD2	1	1	1	0.0457587	0.00144303	Yes	No	Yes	Yes	No	Yes
KPNA1	2	2	3	0.0460248	0.00126588	No	Yes	No	No	Yes	No
POU4F1	1	2	1	0.0462603	0.00147749	Yes	No	No	No	No	No
AHCYL2	1	2	1	0.0467626	0.00149042	Yes	No	No	No	Yes	No
ZNF740	2	1	2	0.0471254	0.00129173	No	Yes	No	No	No	No
PAFAH1B1	4	0	1	0.0472642	0.00149688	Yes	No	No	No	Yes	No
UGT1A1	2	1	2	0.0475504	0.000443679	Yes	No	No	No	No	No
KCNC1	8	0	2	0.047677	0.0013025	No	Yes	Yes	Yes	Yes	No
ARIH1	3	1	1	0.0477642	0.00149742	Yes	No	No	No	Yes	No
ADGRB1	1	6	3	0.0482317	0.00131542	No	Yes	No	No	No	No
WDR5	4	0	1	0.0482639	0.00150172	Yes	No	No	No	Yes	No
HNRNPA2B1	0	2	1	0.0487657	0.00151465	Yes	No	No	No	Yes	No
CDC37L1	0	2	1	0.0492663	0.00151895	Yes	No	No	No	Yes	No
SRSF7	2	1	1	0.049766	0.00152218	Yes	No	No	No	Yes	No
